# Supplementary material for: Drug susceptibility profiles and factors associated with non-tuberculous mycobacteria species circulating among patients diagnosed with pulmonary tuberculosis in Tanzania
Source: PLoS One. 2022 Mar 24;17(3):e0265358. doi: 10.1371/journal.pone.0265358 (PMC8947393; doi:10.1371/journal.pone.0265358)
Supplement: S1 File — (XLSX) [file pone.0265358.s001.xlsx]

## Sheet: isolates_screenedforntm
studyno	labno	gender	age	hivstatus	mycobacteria	genotype	patcategory	requestreason
237	2282	Female	20	Non-Reactive	Positive	NTM	New case	Initial Diagnosis
236	2329	Female	29	Non-Reactive	Negative	NA	MDR Followup	Follow up at 13 months
235	4050	Male	38	Non-Reactive	Positive	MTBC	Relapse	Follow up
234	4435	Male	40	Non-Reactive	Positive	NTM	MDR Followup	Follow up
233	4445	Male	38	Reactive	Positive	NTM	Previously treated	Diagnosis
165	4713	Male	37	Negative	Positive	MTBC	New case	Not Provided
232	5196	Male	35	Non-Reactive	Positive	MTBC	New case	Diagnosis
231	5336	Female	41	Reactive	Positive	NTM	Previously treated	Diagnosis
230	5366	Male	62	Unknown	Positive	NTM	New case	Not Provided
169	5843	Female	20	Non-Reactive	Positive	MTBC	New case	Not Provided
229	6139	Male	39	Non-Reactive	Negative	NA	MDR Followup	Follow up at 6 months
228	6199	Female	70	Non-Reactive	Positive	NTM	Previously treated	Diagnosis
227	6237	Male	29	Non-Reactive	Positive	NTM	New case	Diagnosis
226	6293	Male	51	Unknown	Positive	NTM	New case	Diagnosis
65	6343	Female	44	Reactive	Positive	NTM	MDR Followup	Follow up
166	6516	Male	65	Unknown	Positive	MTBC	New case	Follow up at 1 month
64	6517	Male	32	Reactive	Positive	MTBC	MDR Followup	Follow up at 4 months
222	6563	Female	27	Non-Reactive	Negative	NA	New case	Diagnosis
62	6573	Male	50	Unknown	Positive	NTM	Previously treated	Diagnosis
63	6646	Male	29	Non-Reactive	Positive	NTM	MDR Followup	Follow up at 7 months
67	6701	Male	85	Non-Reactive	Positive	MTBC	Treatment Failure	Follow up at 2 months
225	6778	Male	88	Non-Reactive	Positive	NTM	Previously treated	Not Provided
18	6828	Male	47	Reactive	Positive	MTBC	Treatment Failure	Diagnosis
2	6829	Male	Not Provided	Unknown	Positive	MTBC	New case	Diagnosis
1	6830	Male	Not Provided	Unknown	Positive	MTBC	New case	Not Provided
3	6831	Male	41	Unknown	Positive	MTBC	Not Provided	Diagnosis
4	6832	Male	41	Non-Reactive	Positive	MTBC	Relapse	Diagnosis
19	6833	Male	50	Unknown	Positive	MTBC	New case	Diagnosis
7	6834	Male	25	Unknown	Positive	MTBC	New case	Diagnosis
5	6835	Male	39	Unknown	Positive	MTBC	Relapse	Follow up at 1 month
17	6836	Male	38	Unknown	Positive	MTBC	New case	Diagnosis
15	6837	Male	56	Unknown	Positive	MTBC	New case	Diagnosis
6	6838	Male	28	Reactive	Positive	MTBC	New case	Diagnosis
11	6839	Female	35	Non-Reactive	Positive	MTBC	New case	Diagnosis
12	6840	Male	50	Non-Reactive	Positive	MTBC	New case	Diagnosis
20	6841	Male	Not Provided	Unknown	Positive	MTBC	Not Provided	Not Provided
9	6842	Male	52	Non-Reactive	Positive	MTBC	New case	Diagnosis
14	6843	Male	28	Non-Reactive	Positive	MTBC	New case	Diagnosis
8	6844	Male	47	Reactive	Positive	NTM	Defaulter	Not Provided
10	6845	Male	51	Non-Reactive	Positive	MTBC	New case	Diagnosis
13	6846	Male	37	Unknown	Positive	MTBC	Treatment Failure	Diagnosis
16	6847	Male	Not Provided	Unknown	Positive	MTBC	Not Provided	Follow up
100	6854	Female	24	Unknown	Positive	MTBC	Previously treated	Diagnosis
175	6867	Female	60	Reactive	Negative	NA	Previously treated	Diagnosis
99	6882	Male	67	Non-Reactive	Positive	MTBC	MDR Followup	Follow up at 5 months
101	6886	Female	44	Non-Reactive	Positive	MTBC	New case	Diagnosis
224	6910	Female	44	Reactive	Positive	NTM	MDR Followup	Follow up at 10 months
223	6955	Female	56	Reactive	Negative	NA	Previously treated	Diagnosis
27	7069	Male	32	Non-Reactive	Positive	MTBC	New case	Diagnosis
30	7070	Male	38	Non-Reactive	Positive	MTBC	New case	Diagnosis
26	7072	Male	52	Non-Reactive	Positive	MTBC	Relapse	Diagnosis
21	7073	Male	69	Non-Reactive	Positive	MTBC	New case	Diagnosis
22	7074	Male	43	Non-Reactive	Positive	MTBC	Relapse	Diagnosis
23	7075	Male	76	Unknown	Positive	MTBC	New case	Follow up
24	7076	Male	53	Non-Reactive	Positive	MTBC	Relapse	Diagnosis
31	7078	Male	45	Non-Reactive	Positive	MTBC	Relapse	Diagnosis
117	7100	Male	49	Unknown	Positive	MTBC	New case	Not Provided
97	7125	Male	74	Non-Reactive	Negative	NA	Previously treated	Diagnosis
106	7136	Female	40	Non-Reactive	Positive	MTBC	New case	Diagnosis
114	7144	Male	25	Reactive	Positive	MTBC	New case	Diagnosis
113	7146	Male	35	Reactive	Positive	NTM	New case	Not Provided
107	7147	Male	39	Non-Reactive	Positive	MTBC	New case	Diagnosis
109	7149	Male	Not Provided	Non-Reactive	Positive	MTBC	New case	Diagnosis
110	7150	Male	Not Provided	Non-Reactive	Positive	MTBC	New Patient	Not Provided
111	7151	Male	23	Non-Reactive	Positive	MTBC	New case	Follow up at 1 month
112	7152	Female	19	Non-Reactive	Positive	MTBC	Not Provided	Diagnosis
92	7155	Male	46	Non-Reactive	Positive	MTBC	New case	Diagnosis
115	7156	Female	50	Reactive	Positive	MTBC	New case	Diagnosis
108	7157	Male	42	Reactive	Positive	MTBC	New case	Diagnosis
118	7159	Male	69	Non-Reactive	Positive	MTBC	MDR Followup	Follow up at 6 months
120	7161	Male	22	Non-Reactive	Positive	MTBC	New case	Not Provided
121	7162	Female	50	Non-Reactive	Positive	MTBC	New case	Diagnosis
119	7163	Not Provided	40	Reactive	Positive	MTBC	New case	Diagnosis
116	7234	Male	21	Non-Reactive	Positive	MTBC	New case	Diagnosis
98	7377	Male	25	Non-Reactive	Positive	MTBC	New case	Diagnosis
28	7384	Male	38	Non-Reactive	Positive	MTBC	New case	Diagnosis
55	7516	Male	49	Non-Reactive	Positive	MTBC	New case	Diagnosis
53	7573	Male	63	Not Provided	Positive	MTBC	Treatment Failure	Diagnosis
52	7575	Male	25	Unknown	Positive	MTBC	New case	Follow up at 1 month
51	7576	Male	52	Non-Reactive	Positive	MTBC	Previously treated	Diagnosis
49	7577	Female	34	Non-Reactive	Positive	NTM	New case	Not Provided
50	7578	Male	52	Non-Reactive	Positive	NTM	New case	Follow up at 1 month
46	7579	Male	73	Non-Reactive	Positive	MTBC	New case	Diagnosis
47	7581	Male	62	Non-Reactive	Positive	MTBC	MDR Followup	Follow up at 1 month
48	7583	Male	35	Unknown	Positive	MTBC	New case	Diagnosis
44	7584	Female	62	Unknown	Positive	MTBC	New case	Diagnosis
45	7586	Male	44	Non-Reactive	Positive	MTBC	New case	Diagnosis
58	7588	Male	51	Non-Reactive	Positive	MTBC	New case	Diagnosis
59	7589	Female	51	Reactive	Positive	MTBC	New case	Diagnosis
54	7599	Male	46	Non-Reactive	Positive	MTBC	Relapse	Diagnosis
43	7600	Male	47	Non-Reactive	Positive	MTBC	Previously treated	Diagnosis
42	7601	Female	18	Non-Reactive	Positive	MTBC	Relapse	Not Provided
41	7602	Male	55	Reactive	Positive	MTBC	Previously treated	Not Provided
40	7603	Male	29	Non-Reactive	Positive	MTBC	New case	Diagnosis
39	7605	Male	48	Non-Reactive	Positive	MTBC	New case	Diagnosis
38	7606	Male	41	Non-Reactive	Positive	MTBC	Relapse	Diagnosis
37	7607	Female	Not Provided	Unknown	Positive	MTBC	New Patient	Follow up at 1 month
36	7608	Not Provided	Not Provided	Unknown	Positive	MTBC	New Patient	Not Provided
35	7609	Male	Not Provided	Unknown	Positive	MTBC	Follow Up Patient	Follow up at 1 month
34	7610	Female	29	Reactive	Positive	MTBC	Relapse	Not Provided
60	7611	Male	24	Unknown	Positive	MTBC	New case	Follow up
61	7612	Female	29	Non-Reactive	Positive	MTBC	Relapse	Not Provided
33	7613	Female	35	Reactive	Positive	MTBC	Relapse	Diagnosis
32	7614	Female	25	Non-Reactive	Positive	MTBC	New case	Diagnosis
57	7615	Male	35	Non-Reactive	Positive	MTBC	Relapse	Follow up
68	7616	Male	43	Unknown	Positive	MTBC	New case	Diagnosis
56	7617	Male	34	Unknown	Positive	MTBC	Relapse	Follow up at 2 months
105	7638	Male	46	Non-Reactive	Positive	MTBC	New case	Diagnosis
104	7644	Male	53	Non-Reactive	Positive	MTBC	Previously treated	Not Provided
103	7671	Male	27	Unknown	Positive	MTBC	New case	Diagnosis
102	7672	Male	28	Non-Reactive	Positive	MTBC	New case	Diagnosis
29	7676	Male	36	Non-Reactive	Positive	MTBC	New case	Diagnosis
83	7683	Female	38	Reactive	Positive	MTBC	New case	Diagnosis
138	7685	Male	48	Non-Reactive	Positive	MTBC	New case	Diagnosis
72	7691	Male	20	Non-Reactive	Positive	MTBC	New case	Diagnosis
71	7715	Female	19	Unknown	Positive	MTBC	Not Provided	Not Provided
70	7721	Male	44	Non-Reactive	Positive	MTBC	New case	Not Provided
69	7724	Female	49	Reactive	Positive	MTBC	New case	Not Provided
66	7726	Male	53	Non-Reactive	Positive	MTBC	Not Provided	Not Provided
168	7733	Male	59	Non-Reactive	Positive	MTBC	New case	Diagnosis
77	7759	Male	53	Reactive	Positive	NTM	Relapse	Diagnosis
78	7760	Female	35	Reactive	Positive	MTBC	New case	Not Provided
75	7761	Male	56	Non-Reactive	Positive	MTBC	New case	Diagnosis
73	7762	Male	85	Unknown	Positive	MTBC	New case	Diagnosis
74	7764	Male	32	Non-Reactive	Positive	MTBC	Relapse	Diagnosis
76	7765	Male	37	Non-Reactive	Positive	MTBC	Return after LTF	Diagnosis
191	7783	Female	15	Non-Reactive	Positive	MTBC	New case	Diagnosis
195	7793	Male	22	Non-Reactive	Positive	MTBC	New case	Diagnosis
196	7794	Male	45	Non-Reactive	Positive	MTBC	Not Provided	Not Provided
197	7795	Male	31	Non-Reactive	Positive	MTBC	Not Provided	Diagnosis
198	7796	Male	39	Non-Reactive	Positive	MTBC	Not Provided	Not Provided
193	7805	Male	30	Non-Reactive	Positive	MTBC	New Patient	Diagnosis
192	7807	Male	48	Non-Reactive	Positive	MTBC	New Patient	Diagnosis
194	7810	Male	65	Non-Reactive	Positive	MTBC	New case	Diagnosis
80	7856	Male	45	Non-Reactive	Positive	MTBC	New case	Diagnosis
79	7858	Male	40	Non-Reactive	Positive	MTBC	Relapse	Diagnosis
81	7861	Male	50	Unknown	Positive	MTBC	Not Provided	Not Provided
82	7862	Male	45	Unknown	Positive	MTBC	New case	Follow up at 6 months
84	7950	Male	63	Non-Reactive	Positive	MTBC	Not Provided	Diagnosis
91	7955	Male	40	Unknown	Positive	MTBC	Not Provided	Diagnosis
96	7957	Male	71	Non-Reactive	Positive	MTBC	New case	Not Provided
180	7958	Female	53	Reactive	Positive	MTBC	Relapse	Diagnosis
94	7959	Male	50	Non-Reactive	Positive	MTBC	Previously treated	Diagnosis
95	7964	Male	68	Non-Reactive	Positive	MTBC	New case	Follow up at 2 months
90	7966	Male	32	Reactive	Positive	MTBC	Previously treated	Diagnosis
93	7967	Male	18	Unknown	Positive	MTBC	New case	Not Provided
85	7968	Male	54	Non-Reactive	Positive	MTBC	New case	Diagnosis
88	7969	Male	39	Non-Reactive	Positive	MTBC	Previously treated	Diagnosis
89	7970	Male	40	Non-Reactive	Positive	MTBC	New case	Diagnosis
86	7973	Male	38	Reactive	Positive	NTM+MTBC	New case	Diagnosis
87	7976	Male	45	Unknown	Positive	MTBC	New case	Not Provided
174	8384	Female	44	Reactive	Positive	NTM	MDR Followup	Follow up at 14 months
122	8413	Male	40	Non-Reactive	Positive	MTBC	Relapse	Diagnosis
123	8414	Male	35	Non-Reactive	Positive	MTBC	New case	Diagnosis
124	8415	Male	45	Unknown	Positive	MTBC	New case	Diagnosis
125	8416	Male	39	Unknown	Positive	MTBC	New case	Diagnosis
126	8417	Male	34	Unknown	Positive	MTBC	New case	Diagnosis
127	8418	Male	37	Non-Reactive	Positive	MTBC	New case	Diagnosis
128	8419	Male	47	Reactive	Positive	MTBC	Relapse	Diagnosis
129	8420	Female	35	Unknown	Positive	MTBC	New case	Diagnosis
130	8421	Female	50	Non-Reactive	Positive	MTBC	New case	Diagnosis
131	8422	Female	30	Unknown	Positive	MTBC	New case	Diagnosis
132	8423	Female	41	Non-Reactive	Positive	MTBC	New case	Diagnosis
141	8617	Male	46	Non-Reactive	Positive	MTBC	New case	Follow up
142	8618	Male	31	Unknown	Positive	MTBC	New case	Follow up
143	8619	Male	42	Unknown	Positive	MTBC	New case	Diagnosis
144	8620	Male	52	Non-Reactive	Positive	MTBC	New case	Diagnosis
163	8763	Female	66	Non-Reactive	Positive	NTM	New case	Diagnosis
164	8908	Male	36	Reactive	Positive	MTBC	Previously treated	Diagnosis
184	8921	Male	24	Unknown	Positive	MTBC	Previously treated	Diagnosis
189	8922	Female	52	Reactive	Positive	MTBC	New case	Not Provided
186	8923	Female	25	Non-Reactive	Positive	MTBC	New case	Not Provided
187	8924	Male	88	Non-Reactive	Positive	MTBC	New case	Diagnosis
177	8925	Male	32	Non-Reactive	Positive	MTBC	New case	Not Provided
190	8927	Male	39	Non-Reactive	Positive	MTBC	New case	Diagnosis
188	8928	Female	39	Non-Reactive	Positive	MTBC	New case	Diagnosis
182	8933	Female	23	Non-Reactive	Positive	MTBC	Previously treated	Diagnosis
185	8934	Female	95	Non-Reactive	Positive	MTBC	New case	Diagnosis
176	8935	Female	38	Non-Reactive	Negative	NA	Relapse	Diagnosis
183	8936	Male	34	Reactive	Positive	MTBC	MDR Contact	Diagnosis
171	9280	Male	45	Non-Reactive	Negative	NA	MDR Followup	Follow up at 1 month
173	9371	Male	35	Reactive	Positive	MTBC	New case	Diagnosis
172	9378	Male	35	Non-Reactive	Positive	MTBC	New case	Diagnosis
178	9402	Female	38	Reactive	Negative	NA	New case	Diagnosis
170	9702	Male	35	Reactive	Positive	NTM	New case	Diagnosis
181	9927	Male	46	Non-Reactive	Positive	NTM	Previously treated	Diagnosis
167	9952	Male	22	Non-Reactive	Positive	MTBC	New case	Not Provided
179	10051	Male	64	Non-Reactive	Positive	NTM	MDR Followup	Not Provided

## Sheet: ntmspecies_data
studyno	labno	gender	age	patcategory	requestreason	hivstatus	Mycobacteria	Group	AS	NTM-DR	Subgroup	Species	ermWT	ermC28	ermT28	rrlWT	rrlMUT	Macrolides	rrsWT	rrsMUT	Aminoglycosides
237	2282	Female	20	New case	Initial Diagnosis	Non-Reactive	Positive	NTM	No	Yes	MAC	Intracellulare	Negative	Negative	Negative	Positive	Negative	Sensitive	Positive	Negative	Sensitive
234	4435	Male	40	MDR Followup	Follow up	Non-Reactive	Positive	NTM	No	Yes	MAC	Avium	Negative	Negative	Negative	Positive	Negative	Sensitive	Positive	Negative	Sensitive
233	4445	Male	38	Previously treated	Diagnosis	Reactive	Positive	NTM	No	Yes	MAC	Avium	Negative	Negative	Negative	Positive	Negative	Sensitive	Positive	Negative	Sensitive
231	5336	Female	41	Previously treated	Diagnosis	Reactive	Positive	NTM	No	No	None	Indeterminate	NA	NA	NA	NA	NA	NA	NA	NA	NA
230	5366	Male	62	New case	Not Provided	Unknown	Positive	NTM	No	No	None	Indeterminate	NA	NA	NA	NA	NA	NA	NA	NA	NA
228	6199	Female	70	Previously treated	Diagnosis	Non-Reactive	Positive	NTM	No	Yes	MABC	Boletii	Positive	Negative	Positive	Positive	Negative	Resistant	Positive	Negative	Sensitive
227	6237	Male	29	New case	Diagnosis	Non-Reactive	Positive	NTM	Yes	Yes	None	Indeterminate	NA	NA	NA	NA	NA	NA	NA	NA	NA
226	6293	Male	51	New case	Diagnosis	Unknown	Positive	NTM	Yes	No	None	Indeterminate	NA	NA	NA	NA	NA	NA	NA	NA	NA
65	6343	Female	44	MDR Followup	Follow up	Reactive	Positive	NTM	No	No	FG	Fortuitum group	NA	NA	NA	NA	NA	NA	NA	NA	NA
62	6573	Male	50	Previously treated	Diagnosis	Unknown	Positive	NTM	Yes	Yes	MAC	Intracellulare	Negative	Negative	Negative	Positive	Negative	Sensitive	Positive	Negative	Sensitive
63	6646	Male	29	MDR Followup	Follow up at 7 months	Non-Reactive	Positive	NTM	Yes	No	None	Szulgai	NA	NA	NA	NA	NA	NA	NA	NA	NA
86	7973	Male	38	Previously treated	Not Provided	Reactive	Positive	NTM+MTBC	Yes	No	None	Indeterminate	NA	NA	NA	NA	NA	NA	NA	NA	NA
225	6778	Male	88	Previously treated	Not Provided	Non-Reactive	Positive	NTM	No	Yes	MAC	Intracellulare	Negative	Negative	Negative	Positive	Negative	Sensitive	Positive	Negative	Sensitive
8	6844	Male	47	Defaulter	Not Provided	Reactive	Positive	NTM	No	Yes	MABC	Abscessus	Positive	Positive	Negative	Positive	Negative	Sensitive	Positive	Negative	Sensitive
224	6910	Female	44	MDR Followup	Follow up at 10 months	Reactive	Positive	NTM	No	Yes	MABC	Abscessus	Positive	Negative	Positive	Positive	Negative	Resistant	Positive	Negative	Sensitive
113	7146	Male	35	New case	Not Provided	Reactive	Positive	NTM	Yes	Yes	None	Indeterminate	NA	NA	NA	NA	NA	NA	NA	NA	NA
49	7577	Female	34	New case	Not Provided	Non-Reactive	Positive	NTM	Yes	Yes	MAC	Intracellulare	Negative	Negative	Negative	Positive	Negative	Sensitive	Positive	Negative	Sensitive
50	7578	Male	52	New case	Follow up at 1 month	Non-Reactive	Positive	NTM	No	No	FG	Fortuitum group	NA	NA	NA	NA	NA	NA	NA	NA	NA
77	7759	Male	53	Relapse	Diagnosis	Reactive	Positive	NTM	Yes	No	None	Simiae	NA	NA	NA	NA	NA	NA	NA	NA	NA
174	8384	Female	44	MDR Followup	Follow up at 14 months	Reactive	Positive	NTM	No	Yes	MABC	Abscessus	Positive	Negative	Positive	Positive	Negative	Resistant	Positive	Negative	Sensitive
163	8763	Female	66	New case	Diagnosis	Non-Reactive	Positive	NTM	Yes	No	None	Indeterminate	NA	NA	NA	NA	NA	NA	NA	NA	NA
170	9702	Male	35	New case	Diagnosis	Reactive	Positive	NTM	No	No	None	Indeterminate	NA	NA	NA	NA	NA	NA	NA	NA	NA
181	9927	Male	46	Previously treated	Diagnosis	Non-Reactive	Positive	NTM	Yes	No	None	Indeterminate	NA	NA	NA	NA	NA	NA	NA	NA	NA
179	10051	Male	64	MDR Followup	Not Provided	Non-Reactive	Positive	NTM	No	No	None	Indeterminate	NA	NA	NA	NA	NA	NA	NA	NA	NA
